# Supplementary material for: Cell Dome as an Evaluation Platform for Organized HepG2 Cells
Source: Cells. 2022 Dec 23;12(1):69. doi: 10.3390/cells12010069 (PMC9818560; doi:10.3390/cells12010069)
Supplement: Supplementary file 1 [file cells-12-00069-s001.zip]

Archive with 1 entries (1 files):
- cells-1972612-supplementary.pdf
